# Supplementary material for: Sarsasapogenin regulates the immune microenvironment through MAPK/NF-kB signaling pathway and promotes functional recovery after spinal cord injury
Source: Heliyon. 2024 Jan 26;10(3):e25145. doi: 10.1016/j.heliyon.2024.e25145 (PMC10844052; doi:10.1016/j.heliyon.2024.e25145)
Supplement: Multimedia component 2 [file mmc2.xlsx]

## Sheet: Table S1
Supplementary Table S1: The 84 SA-associated targets were obtained through the SwissTargetPrediction database and supplemented by literature searches
No.	Targets
1	HSP90AA1
2	PSEN2
3	MDM2
4	CES2
5	ALK
6	HSD11B1
7	CNR1
8	CNR2
9	HSD11B2
10	ADORA1
11	ADORA2A
12	NR1H3
13	RELA
14	CYP2C9
15	CYP3A4
16	CYP2C19
17	NR1H4
18	AVPR1A
19	CRHR1
20	HSD3B2
21	PDE10A
22	CCR1
23	NR1I2
24	CXCR1
25	NOS2
26	MAP3K5
27	MAPK10
28	GRM1
29	CYP24A1
30	BACE1
31	PTGS2
32	EPHX2
33	MAPK14
34	PRKCA
35	AKR1C3
36	SMO
37	MAPK8
38	IL6
39	MTNR1A
40	MTNR1B
41	AR
42	OXTR
43	PTGES
44	SLC6A9
45	REN
46	PTGS1
47	LSS
48	CFD
49	TNF
50	GRM2
51	KCNA3
52	P2RX3
53	VEGFA
54	FGF1
55	FGF2
56	HPSE
57	PTGER1
58	ADORA2B
59	CACNA2D1
60	OPRL1
61	KCNH2
62	PYGL
63	CACNA2D2
64	PDE5A
65	NR3C1
66	ESR1
67	SLC6A4
68	PDE2A
69	HPGDS
70	UGCG
71	JUN
72	CSF1R
73	CTSS
74	NLRP3
75	GABRB3
76	ADORA3
77	KDR
78	CHRM2
79	CHRM1
80	GCK
81	PTK6
82	CDK9
83	FASN
84	CACNA1H

## Sheet: Table S2
Supplementary Table S2: A total of 1971 tagets associated with SCI were screened by GeneCards, OMIM, TTD, DrugBank, and DisGeNET databases
No.	Tagets
1	KRIT1
2	RTN2
3	SLC33A1
4	WASHC5
5	PDCD10
6	GLRX5
7	CCM2
8	NR3C1
9	ANXA1
10	SNAP25
11	RHOB
12	RYR1
13	PTPRS
14	ATP6V1A
15	SLC25A4
16	CACNA2D1
17	SMN1
18	IGHMBP2
19	SMN2
20	DARS2
21	NF1
22	TRPV4
23	BICD2
24	PLEKHG5
25	ATP7A
26	GFAP
27	DARS1
28	DYNC1H1
29	GDAP1
30	NAIP
31	SOD1
32	IL6
33	GARS1
34	UBA1
35	TP53
36	BRAF
37	TNF
38	CCL2
39	DNAJB2
40	ASAH1
41	BDNF
42	CHCHD10
43	AR
44	MATR3
45	VRK1
46	SIGMAR1
47	IL10
48	MBP
49	DCTN1
50	TARDBP
51	SLC5A7
52	NF2
53	AQP4
54	CHAT
55	VANGL1
56	GDNF
57	NEFL
58	PTEN
59	NGF
60	S100B
61	CASP3
62	MTHFR
63	APOE
64	CXCL8
65	ENO2
66	HLA-DRB1
67	IL1B
68	C9orf72
69	SETX
70	FUZ
71	ASCC1
72	COL2A1
73	NOS2
74	MMP9
75	FGFR3
76	PIK3CA
77	FUS
78	NTRK1
79	CCND1
80	F2
81	MAPK1
82	TRIP4
83	SQSTM1
84	SMARCB1
85	TLR4
86	SPG7
87	AKT1
88	ATXN2
89	TTR
90	OLIG2
91	CTNNB1
92	LMNA
93	TGFB1
94	LRSAM1
95	SUFU
96	VEGFA
97	CREBBP
98	LEP
99	BSCL2
100	REEP1
101	SH3TC2
102	MIR21
103	IGF1
104	MFN2
105	IFNG
106	VANGL2
107	TBXT
108	SHH
109	FGFR1
110	VHL
111	NEFH
112	POLG
113	ICAM1
114	SERPINE1
115	KRAS
116	HLA-DQB1
117	GNAS
118	ENG
119	PLP1
120	MORC2
121	MAG
122	MAPT
123	NGFR
124	MIR34A
125	DACT1
126	HSPG2
127	HSPB8
128	PDYN
129	EP300
130	VWF
131	PRPH
132	PMP22
133	SOX9
134	ATRX
135	GJB1
136	ALB
137	CRP
138	GJA1
139	MNX1
140	IL4
141	GLE1
142	CELSR1
143	VCP
144	UBQLN2
145	SYP
146	LZTR1
147	HSPB1
148	PRX
149	HRAS
150	EGFR
151	NES
152	RTN4R
153	SCO2
154	VIM
155	SDHB
156	TREM2
157	EPO
158	ATXN3
159	SMARCE1
160	FGF2
161	HGF
162	NOS1
163	NTF3
164	FIG4
165	SCRIB
166	NRAS
167	MPZ
168	CACNA1A
169	MYCN
170	FXN
171	SPG11
172	ZIC1
173	CHMP2B
174	EPHA4
175	ANG
176	CSPG4
177	PTCH1
178	CALCA
179	CNTF
180	HNRNPA1
181	IDH1
182	HLA-B
183	PARD3
184	IDUA
185	MPO
186	FLVCR1
187	MIR17
188	GRIN2B
189	SCN9A
190	ARG1
191	HMOX1
192	IL2
193	SNCA
194	CAPN3
195	ALS2
196	GRIN1
197	COL1A1
198	OPTN
199	FBN1
200	PTGS2
201	ATXN1
202	SLC1A2
203	COMT
204	CD34
205	GJB2
206	EXOSC3
207	PAX6
208	SPP1
209	MT-ATP6
210	F5
211	FAS
212	MT-ND1
213	ACE
214	LMNB1
215	BCL2
216	INS
217	MOG
218	TERT
219	ERBB4
220	APP
221	IL18
222	TNFRSF1A
223	PPARGC1A
224	NTN1
225	CD44
226	SPAST
227	PDCD1
228	ABCD1
229	CPLANE1
230	MUC1
231	IL1A
232	RET
233	SOX10
234	THBD
235	GALNS
236	EGF
237	KMT5B
238	AFP
239	MEN1
240	CSF3
241	PFN1
242	KIF1A
243	SLC25A46
244	ACAN
245	MIR326
246	FBXO38
247	ITGB2
248	SCN11A
249	FOS
250	H3-3A
251	DLL1
252	DKK1
253	CXCL10
254	KIF1B
255	LITAF
256	RTN4
257	TSC2
258	PDGFB
259	ATXN7
260	MTOR
261	LAMA2
262	TBK1
263	BMP2
264	ALK
265	PALS1
266	EWSR1
267	SERPINC1
268	HFE
269	SDHA
270	TRAF7
271	MYC
272	RTN4IP1
273	MIR145
274	TGFBR2
275	LRRC56
276	FLNB
277	LCN2
278	PON1
279	BRCA2
280	ELN
281	HAVCR1
282	NOS3
283	IDH2
284	RELA
285	TBCE
286	MMP2
287	KLK8
288	PROM1
289	SMARCA4
290	NFE2L2
291	ACTA1
292	KIAA1549
293	EDN1
294	SPTAN1
295	CD4
296	ARSA
297	GPT
298	IGF2
299	TH
300	B2M
301	COL4A1
302	IL17A
303	MME
304	GLI2
305	IDS
306	VCAM1
307	CNP
308	TUBB3
309	NAGLU
310	OMG
311	NFIA
312	EXOSC9
313	SPTLC1
314	CST3
315	PRL
316	UCHL1
317	DICER1
318	MT-ND6
319	NDUFS4
320	SELP
321	FKRP
322	STAT3
323	NTRK2
324	TLR2
325	KARS1
326	ARID1B
327	MECP2
328	NRG1
329	ITGB1
330	PNPO
331	ERCC6
332	EXT1
333	PLA2G6
334	SLC2A1
335	DRD2
336	ENPP1
337	F3
338	NPPB
339	MAP2
340	NEK1
341	NR1H3
342	MT-ND2
343	KCNA1
344	DMD
345	SCN8A
346	MAP1B
347	SLC1A3
348	WNK1
349	HBB
350	ARSB
351	IARS2
352	GRM1
353	GRIA2
354	LGALS3
355	CDKN2A
356	KITLG
357	LIF
358	AGTPBP1
359	NLRP3
360	TWNK
361	HNRNPUL2-BSCL2
362	AARS1
363	CEP126
364	BCL2L1
365	CCNF
366	LAS1L
367	MGMT
368	PNPLA6
369	CHST3
370	HTR2A
371	MKI67
372	TTN
373	SCN1A
374	B3GALT6
375	IL13
376	GAP43
377	HSPA4
378	APC
379	NOG
380	STXBP1
381	CCR6
382	CD40LG
383	SLIT2
384	FMR1
385	IL1RN
386	DES
387	CD46
388	SYNE1
389	CDH2
390	FGF8
391	SELE
392	COL11A1
393	MMP1
394	RAI1
395	ISL1
396	HMGB1
397	SDHD
398	NKX2-2
399	CXCR4
400	CXCL12
401	ASCL1
402	IFNB1
403	PDGFRA
404	PPARG
405	GALC
406	MIR155
407	CFAP410
408	CC2D2A
409	CALB2
410	TSC1
411	ITGA4
412	PTPN11
413	HLA-A
414	IL1R1
415	INPP5E
416	TUBA1A
417	STUB1
418	ACHE
419	NCAM1
420	BTD
421	GNB1
422	SLC18A3
423	HIF1A
424	FGFR2
425	MMP3
426	KCNK18
427	EPRS1
428	IL2RA
429	GLB1
430	SLC26A1
431	FANCD2
432	TYMP
433	BMP7
434	FLT3
435	CXCL1
436	MTHFD1
437	KCNA2
438	IL3
439	HPRT1
440	CNTNAP1
441	KNG1
442	AIF1
443	XDH
444	DRP2
445	ERBB2
446	WT1
447	TIMP1
448	NOTCH3
449	OLIG1
450	TACR1
451	CAV1
452	CSF2
453	DAO
454	PDGFRB
455	CFH
456	KIF5A
457	PRPS1
458	COL9A2
459	PPP2R2B
460	CYP27A1
461	PRKCG
462	PEX6
463	NPY
464	HSPB3
465	TGFBR1
466	FLT1
467	MTR
468	LIG4
469	TRPV1
470	ACTB
471	BGLAP
472	RETREG1
473	HEXA
474	BRCA1
475	ITGAM
476	CP
477	SLC6A5
478	MT-TL1
479	FA2H
480	CAT
481	CTDP1
482	MIF
483	COMP
484	CYP7B1
485	NOTCH1
486	ADIPOQ
487	RPS27A
488	RELN
489	ADORA1
490	COL9A3
491	ZPR1
492	AFG3L2
493	TF
494	FASLG
495	MT-ND3
496	KIT
497	SURF1
498	ARX
499	BMP6
500	TNFSF13B
501	TAC1
502	SOD2
503	F8
504	TGFB2
505	CDKN1B
506	CYCS
507	H19
508	VDR
509	RASA1
510	STAT1
511	MT-CYB
512	SERF1A
513	KCNQ2
514	SILC1
515	PARP1
516	MIR125A
517	ZFYVE26
518	PHOX2B
519	PECAM1
520	CASP8
521	ANXA11
522	CASP9
523	HTT
524	ADA
525	GRHL3
526	MIR106B
527	AQP1
528	MIR9-1
529	MEFV
530	VWA1
531	MMP12
532	SMARCC2
533	MYD88
534	NIPA1
535	JUN
536	SST
537	GRIA3
538	GLUL
539	OPRM1
540	CCL3
541	RMRP
542	LHX3
543	NDUFAF2
544	GRIN2A
545	GAN
546	TCF20
547	FGA
548	KMT2D
549	ARSL
550	CD36
551	MT-ND4
552	ATL1
553	SYNE2
554	MIR19A
555	GH1
556	MIR15A
557	GNA11
558	CEP290
559	FN1
560	PDE4D
561	JAG1
562	ERBB3
563	CDK4
564	RUNX2
565	SLC17A5
566	SMO
567	PON2
568	PMS2
569	SCN10A
570	NOD2
571	GAL
572	SCN1A-AS1
573	BCS1L
574	CFI
575	ALPP
576	SIX3
577	PLOD1
578	CCDC88C
579	H2AC18
580	ERCC8
581	KCNJ10
582	BMP4
583	GLI3
584	WWOX
585	CREB1
586	ERG
587	NINJ1
588	C3
589	CXCR2
590	KCNC3
591	IL7
592	MIR221
593	PIK3C2A
594	PLAT
595	SELENON
596	SOST
597	KLK6
598	TGFB3
599	ESR1
600	CNR1
601	TFG
602	HSP90AA1
603	TNFRSF1B
604	C4A
605	GJC2
606	POMT1
607	SEMA3A
608	MT-CO3
609	CCR1
610	PVALB
611	ATXN10
612	CCR5
613	PAX3
614	MAPK8
615	PON3
616	ALDH18A1
617	SLC6A4
618	SLC52A3
619	PRNP
620	CACNA1G
621	DAAM2
622	MTRR
623	ABCB1
624	TBP
625	ADAMTS13
626	MB
627	IL5
628	SBF2
629	CCT5
630	APOH
631	MAPK3
632	CCL5
633	KDR
634	PLS3
635	POMC
636	PTPRC
637	AGRN
638	DMRT3
639	CTLA4
640	ELANE
641	GRP
642	PLG
643	PGR
644	LARGE1
645	RRM2B
646	NDUFV1
647	HACE1
648	REN
649	HARS1
650	PRKAR1A
651	MIR146A
652	MT-ND5
653	GSR
654	CDC42
655	MIR27A
656	PTPRZ1
657	SERPINA3
658	FHL1
659	PLEC
660	SAMHD1
661	HTR1A
662	POU5F1
663	MYOD1
664	FOXP1
665	PTGS1
666	HCRT
667	HLA-DQA1
668	EXT2
669	RHO
670	CNTN2
671	RNASEH2B
672	NCAPH2
673	FKTN
674	CDKN1A
675	MIR10A
676	WNT1
677	BCHE
678	COL6A3
679	PDGFC
680	SOX2
681	MIR93
682	IGFBP3
683	MIR20A
684	EGR1
685	DPYSL5
686	PLA2G2A
687	SPTBN2
688	PHGDH
689	SMAD3
690	IL15
691	PPP3CA
692	KIAA0586
693	YAP1
694	CASP1
695	MIR18A
696	FOXRED1
697	APOA1
698	CSF1
699	LRP2
700	DLL4
701	SIRT1
702	MYH7
703	TOP2A
704	PSEN1
705	MET
706	ITGB4
707	SYNGAP1
708	CDKL5
709	ITGAL
710	SOX3
711	GBA
712	DDR2
713	CPT2
714	MKS1
715	THBS2
716	FOXO3
717	FCGR2A
718	LFNG
719	GUSB
720	RNU4ATAC
721	MAPK10
722	MIR142
723	FGF1
724	CR1
725	CX3CR1
726	NEFM
727	POMT2
728	TK2
729	BAX
730	BPTF
731	MAPK14
732	TNFRSF11B
733	PAX5
734	SCN2A
735	MBL2
736	CD40
737	ATM
738	GATA2
739	NLRP1
740	COL1A2
741	TIMP2
742	CLDN11
743	PHEX
744	TBX1
745	TUBB4A
746	MMACHC
747	NPPA
748	NKX2-8
749	GABBR1
750	EMD
751	CDK1
752	HSPD1
753	VCAN
754	CCL4
755	KCNAB2
756	CLCN1
757	GAD1
758	DYSF
759	TSPO
760	CXCL2
761	LTA
762	ACVRL1
763	MEG3
764	GLRA1
765	CRYAB
766	APEX1
767	ELP1
768	MUSK
769	RB1
770	TIA1
771	F9
772	GNAO1
773	DYRK1A
774	MT-TV
775	MIR144
776	MSTN
777	CSPP1
778	CD8A
779	SMAD4
780	PTCH2
781	CD79A
782	THPO
783	ACTA2
784	NALCN
785	MIR25
786	PDPN
787	GRM5
788	NTF4
789	PMM2
790	NR5A1
791	PCNA
792	IFNA1
793	HP
794	BLVRB
795	NT5E
796	GRN
797	CDH1
798	FOLH1
799	TUBA4A
800	THY1
801	INHA
802	ITPR1
803	SPART
804	PRICKLE2
805	P2RX3
806	EDNRB
807	OXT
808	LBR
809	EXTL3
810	ERLIN2
811	ICOSLG
812	PIK3CG
813	NFKB1
814	IQSEC2
815	TMEM67
816	LIN28B
817	MIR184
818	LYST
819	GLS
820	NAT2
821	ODC1
822	F13A1
823	PRF1
824	NIPBL
825	NOTCH2
826	FANCL
827	AGER
828	ADA2
829	BAG3
830	MIR126
831	TREX1
832	TSEN54
833	MALAT1
834	RPE65
835	ADAR
836	SYK
837	NKX6-2
838	HEXB
839	C5
840	FOXL2
841	ACTC1
842	AHI1
843	NDUFA13
844	PAX7
845	RHOA
846	AKT3
847	NBN
848	CBS
849	ZEB2
850	EGR2
851	NR4A1
852	LRP5
853	CACNA1S
854	H3-3B
855	HOXD13
856	PTPN22
857	DCPS
858	RUNX1
859	POMGNT1
860	PARK7
861	MIR181A2
862	NDUFAF6
863	SLIT1
864	TRPM3
865	FOXP3
866	KDSR
867	NDRG1
868	COL5A1
869	IGF1R
870	F7
871	MIR324
872	ELAVL4
873	AIFM1
874	SEMA6A
875	STAT4
876	CCR2
877	GSK3B
878	NGF-AS1
879	WNT3A
880	CHD6
881	SELL
882	VIP
883	MIR223
884	DNMT3A
885	TCTN2
886	PDE4A
887	MYLK
888	RAC1
889	GBE1
890	CYBB
891	CTSD
892	HDAC4
893	FLNA
894	TYROBP
895	BAP1
896	CDK5
897	MDM2
898	SDHC
899	MTFMT
900	HDAC9
901	KMT2A
902	PRRT2
903	CKB
904	IFT140
905	TFRC
906	NMNAT1
907	SNRPB
908	TBC1D24
909	GP1BA
910	SMAD2
911	IGFBP2
912	FOXC2
913	LEPR
914	RIPPLY2
915	NOX4
916	CLN6
917	ATP1A3
918	HSPA5
919	RAB11A
920	KCNB1
921	MIR199A1
922	NR4A2
923	SMC1A
924	DHCR7
925	SRC
926	CD274
927	TLR3
928	CRH
929	ANGPT1
930	SCN1B
931	GHRL
932	SCYL1
933	LUC7L2
934	KRT18
935	GABRG2
936	E2F1
937	ZIC2
938	PLAU
939	PRKCA
940	GEMIN5
941	DNA2
942	ALDH1A2
943	MIR106A
944	GATA1
945	TRAPPC2L
946	SLC6A3
947	ADRB2
948	GSTM1
949	GM2A
950	IFT172
951	CLU
952	KCNT1
953	MIR200A
954	LRRK2
955	DEAF1
956	PRKCZ
957	PTGDS
958	UPF1
959	ALDH1L1
960	NKX2-1
961	PAPPA
962	PAX1
963	ALDH3A2
964	MSX2
965	GDF6
966	PPARA
967	PKD1
968	GSN
969	KRT19
970	MT-TW
971	DBH
972	EIF2B5
973	GNAQ
974	PDGFD
975	HLA-G
976	XIAP
977	NAXE
978	AMOTL1
979	CDK2
980	MLANA
981	DNM1
982	RAPSN
983	SUCLA2
984	SLC1A1
985	SLC12A5
986	CHIT1
987	CELF2
988	MIR30B
989	XYLT1
990	NEB
991	DCX
992	FBLN5
993	EBF3
994	TNC
995	VSX2
996	AGTR1
997	RNASEH2C
998	SACS
999	POGZ
1000	ITGB3
1001	TCF4
1002	CDKN3
1003	GAPDH
1004	SMPD1
1005	COA7
1006	TMEM240
1007	IL12A
1008	GC
1009	ANGPT2
1010	CTSB
1011	AGT
1012	DNMT1
1013	SNX14
1014	TMEM231
1015	CD14
1016	RNF170
1017	ARID2
1018	FZD3
1019	DHFR
1020	KCNJ13
1021	PRKN
1022	PF4
1023	TMEM216
1024	F10
1025	GRIA1
1026	DCN
1027	IFIH1
1028	ANXA5
1029	KRT7
1030	MT-TK
1031	LOC107133510
1032	UCP2
1033	TXN
1034	VAMP1
1035	LOC100507346
1036	GPHN
1037	ACTL6B
1038	SORT1
1039	PMP2
1040	OTX2
1041	FLII
1042	CCK
1043	SOX6
1044	ATXN8OS
1045	EMX2
1046	CXCR3
1047	GRIK2
1048	TDP1
1049	SGSH
1050	CD47
1051	COQ2
1052	TOR1A
1053	CCN2
1054	PTN
1055	MIR222
1056	IL33
1057	B3GALNT2
1058	MIR32
1059	TPP1
1060	CRYAA
1061	H3C1
1062	RARB
1063	PALB2
1064	WNT5A
1065	GLI1
1066	ALMS1
1067	ZFYVE27
1068	GMPPB
1069	ERCC2
1070	POU4F1
1071	NENF
1072	AIMP2
1073	NSD2
1074	MIR196A1
1075	EPOR
1076	RERE
1077	HSPA8
1078	CDKN1C
1079	DNAJC3
1080	MOBP
1081	KRT5
1082	RAF1
1083	MAP2K1
1084	IL11
1085	SPEN
1086	SOX5
1087	DCTN2
1088	CXCL13
1089	MESP2
1090	BECN1
1091	KRT8
1092	MAOB
1093	P2RX4
1094	DCC
1095	ANPEP
1096	RAD51
1097	RPGRIP1L
1098	HES7
1099	ZFYVE9
1100	NBEA
1101	GFRA1
1102	MMP13
1103	MT-CO1
1104	AARS2
1105	IL23R
1106	FKBP1A
1107	RTN1
1108	TNFSF10
1109	PEX10
1110	WFS1
1111	CYP1A2
1112	GATA4
1113	CCL11
1114	GAMT
1115	CTBP1
1116	IL7R
1117	PNKP
1118	TEK
1119	DDIT3
1120	G6PD
1121	SLC22A12
1122	MIR124-1
1123	JAK2
1124	RALGAPA1
1125	FGB
1126	HLA-C
1127	BACE1
1128	HDAC6
1129	KIF5C
1130	FLI1
1131	IRAK4
1132	KRT14
1133	MGME1
1134	GPR37
1135	BBS1
1136	SOX4
1137	MAOA
1138	CASK
1139	TSEN2
1140	NEUROG2
1141	NINJ2
1142	SALL4
1143	ZNF181
1144	PAX2
1145	GABRD
1146	ABCG2
1147	GUCY2D
1148	TRIM2
1149	CALB1
1150	LOC106099062
1151	SOX11
1152	EPHB2
1153	CHRNG
1154	UTS2
1155	KAT6B
1156	SCN4A
1157	KL
1158	SPTBN1
1159	CDH5
1160	ZNF599
1161	DAB1
1162	ERCC4
1163	TAMM41
1164	ADM
1165	LRAT
1166	CD59
1167	ATP2B3
1168	KDM4C
1169	USH2A
1170	HLA-DPB1
1171	BTG2
1172	XRCC1
1173	SKI
1174	PDGFA
1175	RDH12
1176	SLC52A2
1177	FANCB
1178	BCOR
1179	DNM1L
1180	LAMA3
1181	MIR210
1182	COX8C
1183	P2RX7
1184	DAG1
1185	JPH1
1186	LCAT
1187	TUBB2B
1188	MT3
1189	DYNC2H1
1190	OPA1
1191	LOC110006319
1192	NFKBIA
1193	MIR143
1194	MTMR2
1195	HMGCR
1196	DOK7
1197	SEPSECS
1198	SFTPD
1199	PRMT7
1200	ABCA1
1201	KCNH1
1202	LIFR
1203	MIR96
1204	COL3A1
1205	SCN5A
1206	TNFRSF11A
1207	HNRNPR
1208	COL11A2
1209	LIMK1
1210	FOXH1
1211	SYT1
1212	MAF
1213	PSAP
1214	ATN1
1215	CDH23
1216	TNFSF11
1217	AMH
1218	BMPR2
1219	NOP56
1220	CD80
1221	OFD1
1222	EHMT1
1223	UBE4B
1224	ABCB7
1225	KAT5
1226	BIRC5
1227	MIR296
1228	RBFOX3
1229	SLX4
1230	MYF5
1231	SFTPC
1232	TCN2
1233	ASIC1
1234	ALX4
1235	TKT
1236	NAMPT
1237	FSHR
1238	DLG4
1239	RGMA
1240	ROBO3
1241	NFASC
1242	KANSL1
1243	DLK1
1244	IL12B
1245	CYP19A1
1246	COL7A1
1247	GLRB
1248	TTC21B
1249	LONP1
1250	ATF6
1251	CYP2C19
1252	FAM131B
1253	PHF6
1254	ATG5
1255	DYM
1256	NEU1
1257	TGFA
1258	SMARCC1
1259	IL6R
1260	KDM1A
1261	FAR1
1262	CHI3L1
1263	INA
1264	COL6A2
1265	C19orf12
1266	ERCC6L
1267	CHGA
1268	FANCI
1269	SLC12A6
1270	RAB3GAP1
1271	OPRD1
1272	ABCA4
1273	ADCYAP1
1274	ALDH5A1
1275	FANCC
1276	HTR3A
1277	MIR140
1278	TSEN34
1279	BRIP1
1280	NTNG2
1281	CYFIP2
1282	NTRK3
1283	YWHAQ
1284	MYH11
1285	SETD2
1286	FTH1
1287	FBL
1288	NCAN
1289	GDF7
1290	STAR
1291	HSPA1A
1292	CXCL9
1293	U2AF1
1294	NPC1
1295	FCGR3B
1296	KMT2C
1297	SNRPN
1298	VPS13D
1299	PRODH
1300	THBS4
1301	IL16
1302	TPPP3
1303	TJP1
1304	LTBP2
1305	PNOC
1306	ETV6
1307	COL9A1
1308	LPAR1
1309	SPON1
1310	SERPINF1
1311	CRB1
1312	EPAS1
1313	RNASEH2A
1314	BAZ1B
1315	EFNB2
1316	CUBN
1317	TTBK2
1318	PIGQ
1319	NFIX
1320	VLDLR
1321	SIK1
1322	SPEG
1323	HTRA1
1324	DGUOK
1325	STX1A
1326	PIGA
1327	EPHB4
1328	DPP6
1329	ELOVL4
1330	SCGB1A1
1331	UBE3A
1332	ADD3
1333	PACS1
1334	APLNR
1335	COL6A1
1336	CD27
1337	MIR181A1
1338	PANK2
1339	EARS2
1340	CFTR
1341	GABBR2
1342	OLR1
1343	FOXF1
1344	TBX6
1345	MCL1
1346	MPV17
1347	MAP3K7
1348	CHRNA1
1349	MBD5
1350	FOXG1
1351	PDE6B
1352	CEP63
1353	SP1
1354	MTM1
1355	B9D1
1356	CD55
1357	DEPDC5
1358	TNNT2
1359	FTL
1360	MIR122
1361	GNPTAB
1362	PPBP
1363	EIF2AK2
1364	EIF2AK3
1365	APAF1
1366	FAT4
1367	RPS6KA3
1368	NFIB
1369	CD69
1370	IL2RB
1371	NDN
1372	PRSS12
1373	IFNGR1
1374	B3GAT3
1375	MLXIPL
1376	SARM1
1377	ANKK1
1378	TUBB
1379	IRF5
1380	CACNG2
1381	CASR
1382	RARS2
1383	AOX1
1384	PINK1
1385	LOX
1386	GABRA1
1387	NKX2-5
1388	ACE2
1389	CHST11
1390	HAVCR2
1391	GBA2
1392	GRID2
1393	TYR
1394	ITM2B
1395	PLA2G7
1396	STX1B
1397	NEAT1
1398	CASZ1
1399	CACNA1F
1400	HNRNPH2
1401	CAMK2A
1402	CHRNA7
1403	MIR338
1404	GRIA4
1405	IL6ST
1406	IBA57
1407	AUTS2
1408	PSTPIP1
1409	PRDM16
1410	CYLD
1411	RBP3
1412	MMP8
1413	SOD3
1414	MIR30D
1415	DPYD
1416	ACP5
1417	KDM6B
1418	VCL
1419	MIR4497
1420	PTH
1421	VAMP2
1422	CLN3
1423	AP1S1
1424	LMX1B
1425	CPLX1
1426	CD28
1427	SIRT2
1428	HERC2
1429	ACOX1
1430	GDF15
1431	CDKN2B
1432	RETN
1433	FANCA
1434	SERPINF2
1435	RBP4
1436	STK11
1437	SLC6A9
1438	HOXB13
1439	FBLN1
1440	CD86
1441	SDHAF2
1442	TTN-AS1
1443	ALPL
1444	STAG2
1445	TNFAIP3
1446	S100A1
1447	LEMD3
1448	UBA5
1449	ADSL
1450	SCARB2
1451	ERCC1
1452	PTK2
1453	MIR199B
1454	BHMT
1455	BBS2
1456	HABP2
1457	FST
1458	PBRM1
1459	MT-ATP8
1460	CHST14
1461	CHD7
1462	IL9
1463	DDX3X
1464	SLC12A2
1465	PMPCA
1466	SAG
1467	CAPN1
1468	HOXB7
1469	COL12A1
1470	GTF2I
1471	LYN
1472	LETM1
1473	CYP2E1
1474	FOLR1
1475	NANOG
1476	KY
1477	LOC102724058
1478	TGIF1
1479	FGF23
1480	TRAK2
1481	FOXP2
1482	SERPINA7
1483	FANCF
1484	WARS1
1485	CLN5
1486	SETBP1
1487	XBP1
1488	CDKN2C
1489	TBCD
1490	KDM6A
1491	L1CAM
1492	TCTN1
1493	CYGB
1494	IL1RAPL2
1495	AP1S2
1496	DGKE
1497	COX5A
1498	FGF13
1499	UNC80
1500	SETD1B
1501	TNNI3
1502	FGF7
1503	PRPH2
1504	TMEM237
1505	KEAP1
1506	CX3CL1
1507	ASXL1
1508	MIR23B
1509	CYP2C9
1510	ALOX5
1511	FGF14
1512	ANKRD11
1513	EEF1A2
1514	HEPACAM
1515	SAA1
1516	SOCS1
1517	CNTNAP2
1518	CLIP2
1519	GP1BB
1520	ANKLE2
1521	BCAN
1522	PRICKLE1
1523	LILRB3
1524	GAD2
1525	MIR15B
1526	TRPA1
1527	ARID1A
1528	MMP7
1529	CILP
1530	ANO10
1531	SLC6A1
1532	LDLR
1533	NRP1
1534	MIR328
1535	DOCK8
1536	GLA
1537	THG1L
1538	SERPINI1
1539	GFRA3
1540	TRAF6
1541	FBXW11
1542	CACNA1B
1543	CYP3A4
1544	HYLS1
1545	MDH2
1546	ACAP2
1547	EP400P1
1548	SNORA49
1549	SGPL1
1550	ENPP6
1551	LUZP1
1552	PSAT1
1553	ABT1
1554	NSRP1
1555	MERTK
1556	RIMS1
1557	APOB
1558	STAT2
1559	MMUT
1560	SGCB
1561	IGFBP1
1562	HBEGF
1563	GLDC
1564	NFATC1
1565	HSPB2
1566	NODAL
1567	MAP3K5
1568	MTRFR
1569	ARL13B
1570	CD68
1571	AFF2
1572	KMT2E
1573	USP7
1574	MEF2C
1575	WDR81
1576	EEF2
1577	SCN3A
1578	DPYSL3
1579	MYH3
1580	CYP2D6
1581	TAOK1
1582	IL23A
1583	HECW2
1584	MAGEL2
1585	CXCR1
1586	PLD3
1587	GDF11
1588	TCF3
1589	SNRPD1
1590	CDK6
1591	PTHLH
1592	CNR2
1593	SPTLC2
1594	NSD1
1595	CCR7
1596	APRT
1597	ZMYND11
1598	PURA
1599	MT-TS1
1600	TNFSF13
1601	KCND3
1602	LBP
1603	EZR
1604	FGG
1605	IGHE
1606	ITGA5
1607	PRTN3
1608	AXIN1
1609	ORAI1
1610	ERAP1
1611	SUMF1
1612	MIR29B1
1613	F13B
1614	LPL
1615	ASPA
1616	SMARCAL1
1617	MYBPC1
1618	MIR146B
1619	AHDC1
1620	AP4E1
1621	CRABP2
1622	RAB9B
1623	DLC1
1624	RAD51C
1625	KIAA0319L
1626	NR1H2
1627	COL10A1
1628	P4HB
1629	LTF
1630	MIR22
1631	PDYN-AS1
1632	THOC2
1633	PHF10
1634	GZMB
1635	RAB7A
1636	IDO1
1637	B9D2
1638	SLC18A2
1639	GSTT1
1640	HBG2
1641	ATF3
1642	SLC17A7
1643	NPC2
1644	LPA
1645	TPM2
1646	VPS13B
1647	MIR574
1648	CRABP1
1649	TIAL1
1650	PNMT
1651	BCL6
1652	PEX2
1653	MCM3AP
1654	TNIP1
1655	FKBP14
1656	MARCKS
1657	CYP26A1
1658	SLC24A2
1659	ALG14
1660	POR
1661	DPF1
1662	DDC
1663	NKX6-1
1664	LYVE1
1665	DSP
1666	ZMPSTE24
1667	HDAC8
1668	TCTN3
1669	HMGA2
1670	F2R
1671	SFTPB
1672	GLUD1
1673	HADHA
1674	ZIC3
1675	EZH2
1676	THBS1
1677	PEX1
1678	TNFRSF10B
1679	ETV4
1680	UGT1A1
1681	SHANK3
1682	YARS1
1683	AKAP12
1684	ITGA2B
1685	TGM6
1686	CAMTA1
1687	GATA3
1688	SELPLG
1689	GFPT2
1690	SNRPD3
1691	ELAVL1
1692	GJC3
1693	MIR24-1
1694	CIITA
1695	COL5A2
1696	CTSL
1697	CERS1
1698	MMP14
1699	KIF11
1700	GEMIN4
1701	BOLA3
1702	EIF2B4
1703	PCDH19
1704	OCLN
1705	VTN
1706	AP4S1
1707	TNXB
1708	HNF4A
1709	TRPM7
1710	BSG
1711	MIR152
1712	FGF9
1713	EIF2B1
1714	WDR45
1715	ARMC9
1716	CHKB
1717	BMP1
1718	LCOR
1719	ITPK1
1720	PIGG
1721	DPYSL2
1722	CYP1B1
1723	GPR151
1724	CTU1
1725	LEPQTL1
1726	KLRC4
1727	UBAC2
1728	IL12A-AS1
1729	POLG2
1730	ADAM17
1731	XRCC2
1732	MSH2
1733	NR2E3
1734	GTF2IRD1
1735	OSM
1736	BBC3
1737	IL37
1738	MAD2L2
1739	CHD2
1740	ADK
1741	BRAT1
1742	CCL21
1743	GPR17
1744	SYN1
1745	SYT2
1746	COG2
1747	TRAPPC2
1748	TFPI
1749	SHBG
1750	TRPC3
1751	GJB6
1752	BCL7B
1753	PADI2
1754	AVP
1755	ZC4H2
1756	SYNJ1
1757	SPARC
1758	OPHN1
1759	NTS
1760	CD58
1761	ATP1A2
1762	KRT20
1763	RPGR
1764	ADARB1
1765	PTX3
1766	SLIT3
1767	RAD21
1768	IL4R
1769	MIR455
1770	CUX1
1771	TLR9
1772	GREM1
1773	SON
1774	MSX1
1775	SMAD1
1776	ATP7B
1777	KMT2B
1778	SERPINE2
1779	ENPP2
1780	KCNQ1OT1
1781	GIGYF2
1782	MIR342
1783	PRKG1
1784	P2RX2
1785	MIR203A
1786	PCYT1A
1787	DYNC1I1
1788	SNHG14
1789	FANCE
1790	PKD2
1791	SLPI
1792	SLC19A3
1793	POLA1
1794	MAB21L1
1795	GPNMB
1796	FANCG
1797	IRF6
1798	STMN1
1799	MEOX1
1800	PTGER2
1801	CEACAM5
1802	PEX16
1803	CHD3
1804	S1PR1
1805	TPI1
1806	POMK
1807	SMARCA2
1808	PIEZO2
1809	MID1
1810	FKBP6
1811	NPPC
1812	UBE2L3
1813	HEY2
1814	OCA2
1815	RBM8A
1816	RCAN1
1817	EN1
1818	SNPH
1819	DSE
1820	MIR214
1821	CLTC
1822	PLXNA2
1823	HMOX2
1824	S100A6
1825	ALG13
1826	CFLAR
1827	GGT1
1828	CYP11A1
1829	PAH
1830	ACVR1
1831	ARHGEF10
1832	CFAP43
1833	NOVA1
1834	FGD4
1835	NCF1
1836	CALCRL
1837	SIL1
1838	NSUN2
1839	IRF3
1840	PGF
1841	EIF2B2
1842	EIF2B3
1843	SLC6A2
1844	NELFA
1845	FMOD
1846	MMP23B
1847	ASXL3
1848	SATB2
1849	ABCC8
1850	DNM2
1851	BBS4
1852	PLAUR
1853	DPF2
1854	PHYH
1855	CS
1856	DISP1
1857	MLC1
1858	CTHRC1
1859	INHBA
1860	ABCC1
1861	CACNA1C
1862	ATP1B2
1863	MIR29A
1864	CFB
1865	FABP7
1866	LAMC2
1867	STIL
1868	HNRNPC
1869	CCR3
1870	LACTB
1871	GADD45A
1872	MYT1L
1873	TIE1
1874	VPS13A
1875	CRPPA
1876	GHR
1877	AAAS
1878	TRA2B
1879	ADCY10
1880	TERC
1881	SCG5
1882	DEGS1
1883	ASPN
1884	ATRIP
1885	SYT14
1886	HBB-LCR
1887	POMGNT2
1888	BEAN1
1889	DVL1
1890	KLRK1
1891	CAMK2G
1892	BRD4
1893	GCH1
1894	CD33
1895	UFD1
1896	CSNK2B
1897	KIRREL3
1898	MED13L
1899	LGI4
1900	ADPRS
1901	HDAC1
1902	NLGN3
1903	ATP5F1A
1904	PDB4
1905	SLC19A1
1906	PRKCB
1907	RD3
1908	GDF3
1909	DDX27
1910	TP63
1911	SLC17A6
1912	APTX
1913	OPRL1
1914	KHSRP
1915	NRTN
1916	DEL16P13.3
1917	HOXD10
1918	DNAJC30
1919	MAN2B1
1920	KHDRBS1
1921	SLC1A4
1922	SLC6A8
1923	MIR30A
1924	PEX26
1925	PEX12
1926	CORIN
1927	GSTP1
1928	MARS1
1929	BBS10
1930	ELP2
1931	FAAH
1932	PPP2R5D
1933	UBC
1934	GFPT1
1935	GABRA3
1936	NDE1
1937	UGT8
1938	LILRB2
1939	IRF1
1940	ALCAM
1941	KIF3A
1942	TBC1D23
1943	COASY
1944	CSTB
1945	C2CD3
1946	FBN2
1947	SERPINA1
1948	GP6
1949	ECE1
1950	CALR
1951	MCAM
1952	KLK3
1953	NOTCH2NLC
1954	MBNL1
1955	CXCL11
1956	HNF1A
1957	CSF1R
1958	RTTN
1959	PLA2G5
1960	FOXO1
1961	AIMP1
1962	F2RL1
1963	CARM1
1964	SNAP29
1965	XK
1966	CABP4
1967	TUBA1B
1968	UNC119
1969	VAPB
1970	ROCK
1971	AMPA

## Sheet: Table S3
Supplementary Table S3: The 41 common targets were obtained by intersection of the targets of SA and SCI
No.	Common targets
1	MDM2
2	ALK
3	CNR1
4	CNR2
5	ADORA1
6	NR1H3
7	RELA
8	CYP2C9
9	CYP3A4
10	CYP2C19
11	CCR1
12	CXCR1
13	NOS2
14	MAP3K5
15	MAPK10
16	GRM1
17	BACE1
18	PTGS2
19	MAPK14
20	PRKCA
21	SMO
22	MAPK8
23	IL6
24	AR
25	SLC6A9
26	REN
27	PTGS1
28	TNF
29	P2RX3
30	VEGFA
31	FGF1
32	FGF2
33	CACNA2D1
34	OPRL1
35	NR3C1
36	ESR1
37	SLC6A4
38	JUN
39	CSF1R
40	NLRP3
41	KDR
